# Supplementary material for: Expression and Localization of Ferritin-Heavy Chain Predicts Recurrence for Breast Cancer Patients with a BRCA1/2 Mutation
Source: Cancers (Basel). 2023 Dec 20;16(1):28. doi: 10.3390/cancers16010028 (PMC10778040; doi:10.3390/cancers16010028)
Supplement: Supplementary file 1 [file cancers-16-00028-s001.zip]

Archive with 1 entries (1 files):
- cancers-2772561-supplementary.pdf
